# Supplementary material for: Review and Analysis of National Monitoring Systems for Antimicrobial Resistance in Animal Bacterial Pathogens in Europe: A Basis for the Development of the European Antimicrobial Resistance Surveillance Network in Veterinary Medicine (EARS-Vet)
Source: Front Microbiol. 2022 Apr 7;13:838490. doi: 10.3389/fmicb.2022.838490 (PMC9023068; doi:10.3389/fmicb.2022.838490)
Supplement: Supplementary file 1 [file Data_Sheet_1.zip]

Archive with 9 entries (9 files):
- Table S1.xlsx
- Table S2.docx
- Table S3.xlsx
- Table S4.docx
- Table S5.docx
- Table S6.docx
- Table S7.docx
- Table S8.docx
- Table S9.xlsx
