# Supplementary material for: Review and Analysis of National Monitoring Systems for Antimicrobial Resistance in Animal Bacterial Pathogens in Europe: A Basis for the Development of the European Antimicrobial Resistance Surveillance Network in Veterinary Medicine (EARS-Vet)
Source: Front Microbiol. 2022 Apr 7;13:838490. doi: 10.3389/fmicb.2022.838490 (PMC9023068; doi:10.3389/fmicb.2022.838490)
Supplement: Supplementary file 1 [file Data_Sheet_1.zip › Table S1.xlsx]

## Sheet: Introductory notes
Supplementary Table S1: Questionnaire to describe national monitoring systems for antimicrobial resistance in animal bacterial pathogens
Definitions used in Tab 'Central organization':
Coordination team: the team that runs the national AMR monitoring system in practice (i.e. the team that interacts with data providers, collects data, analyses data, writes a surveillance report etc.)
Steering committee: the committee that defines the vision and objectives of the national AMR monitoring system. It may also approve the surveillance procedures to be used, which are suggested by the coordination team or an ad hoc scientific and technical committee. It is generally advised to have a broad steering committee gathering stakeholders from relevant organizations, such as representative…
Note 1: Boxes highlighted in grey correspond to questions that were asked but not analyzed in the main text.
Note 2: Answers to the questions of this questionnaire were re-organized in the main text to cover the following key areas: (i) political and financial support, (ii) monitoring objectives, (iii) central institutional organization, (iv) laboratory network, (v) monitoring procedures, (vi) laboratory techniques, (vii) monitoring data, (viii) communication and (ix) evaluation.

## Sheet: Preliminary questions
Country	Name of the surveillance programme	Existence of a surveillance procedure describing objectives, organisation, methods etc.?	Passive or active surveillance? Or both?

## Sheet: Context
Country	Name of the surveillance programme	Date of first report	Who built the surveillance system	Link with regulation	Link with national action plan	Specific budget dedicated to AMR surveillance in diseased animals?	Do you know the annual cost of your surveillance systtem?	Any regulation that urges vets to ask for more antibiogrammes?	When did this regulation start?

## Sheet: Objectives
	Country 1	Country 2	Country 3
	Surveillance programme 1	Surveillance programme 2	Surveillance programme 3
What are the objectives of your surveillance programme?
A. Monitoring AMR trends in animal bacterial pathogens to antimicrobials of interest for veterinary medicine
B. Detecting AMR emergences in animal bacterial pathogens to antimicrobials of interest for veterinary medicine
C. Monitoring AMR trends in animal bacterial pathogens to antimicrobials of interest for public health*
D. Detecting AMR emergences in animal bacterial pathogens to antimicrobials of interest for public health*
E. Informing veterinarians on AMR levels in animal bacterial pathogens, to help them in their antimicrobial treatment decisions
F. Developing antimicrobial therapy guidelines intended to veterinarians
G. Monitoring the impact of your National Action Plan (along with other possible indicators such as antimicrobial use data)
H. Advising policy makers on interventions to mitigate AMR
I. Better understanding the AMR epidemiological links between the animal and human sectors
J. Better understanding the AMR epidemiological links between the animal and environmental sectors
K. Better understanding the links between AMR and antimicrobial use data
L. Assessing the risk of AMR transmission between animals and humans via non-food related routes (e.g. by direct contact between humans and companion or food-producing animals)
M. Estimating the burden of AMR in animal health (e.g. attributable deaths and morbidity caused by infections with antimicrobial-resistant bacteria in animals)
N. Other monitoring objective (please specify)
*Many antimicrobials are of interest to both animal and public health. This objective was ticked only if the monitoring system does aim to provide useful AMR data in a public health perspective.

## Sheet: Central organisation
Country	Name of surveillance programme	Coordinating institutions	Any text explaining the roles of all actors of the surveillance system?	Disciplines of the coordination team	Presence of a steering committee?	Presence of a scientific and technical committee	Level of collaboration with AMR surveillance in healthy animals	Level of collaboration with AMR surveillance in humans	Level of collaboration with AMU surveillance in animals	Presence of a collaboration with VetPath/Compath/ MycoPath?	Other collaborations to mention?	Sufficient financial resources ?	Sufficient human resources ?	Sufficient material resources ?	Training needs in microbiology, epidemiology or data management at the central level?

## Sheet: Laboratory network
Country	Name of the surveillance programme	Presence of laboratory network?	How many labs in the network?	Are labs private or public?	History of starting a laboratory network	Is the network expanding?	How do labs cover the territory? Has the geographic representativeness been investigated?	Presence of a central laboratory? What is his role?	General description of isolate flows (if any)	General description of data flows	Do labs store their isolate? Which isolate? How long?	Is there a central strain collection?	Sufficient financial resources ?	Sufficient human resources ?	Sufficient material resources ?	Training needs in microbiology or data management at the local level?

## Sheet: Laboratory techniques
Country	Name of surveillance programme	Are all labs following the same bacterial species identification methodology?	How is it checked?	Methods for bacterial idenfication	Are all labs following the same AST methodology?	Disk diffusion / microdilution / other ?	ECOFF or clinical breakpoints used for surveillance?	Laboratory standard : National / EUCAST / CLSI.	If national: how were interpretative criteria determined? What methodology for ECOFFs?	If missing breakpoint or ECOFF from your main standard, what interpretative criteria do you use?	Are all participating labs accredited on the AST technique used by your surveillance system?	Participation in proficiency testing or a ring trial?	Any molecular analysis performed on a regular basis?	How many samples per year? Increasing or decreasing number?

## Sheet: Data management
Country	Name of the surveillance programme	Existence of a data management procedure?	Are diameters or MIC red manually?	If red thanks to a device, are values automatically transfered to your LIMS?	Quantitative or interpreted data are collected in your surveillance?	Are data from local labs extracted from their LIMS for reporting to the coordination or re-typed manually in a new template?	Any difficulty at collecting quantitative data?	Is there a unique file that labs have to fill with AST results and metadata?	What metadata are collected?	Is there a unique file that vets have to fill with metadata?	Completeness of metada? If low, why?	Description of the data transmission from field labs to the coordination	Any difficulty regarding the transmission of data from field labs to coordination?	Any difficulty for harmonisation of received data files?	Presence of a single central data base?	Type of data base	How are data checked and cleaned prior to introduction in the central data base?	Structure of the data base? Possible to get an extraction?	Convenience of use? Any difficulties?	Would it be possible to adapt your thesaurus and data base structure?	Would it be possible to provide us a data file on a pre-defined structure and codification?	Any issue linked to data privacy?	Do you own data?

## Sheet: Data analysis
Country	Name of the surveillance programme	How often are data analysed?	Who makes the data analyses (institutes and disciplines)?	What type of statistical analyses are performed?	What software is used to make statistical analyses?	What happens when emergence is detected?	Is there a committee to evaluate signals?	Is there a procedure in case of confirmed signal?	How do you deal with the lack of geographic representativeness?	How do you deal with the possible sampling bias?	Can you ensure that you collect only one sample per outbreak?	Do you consider biases as constant?	Has there been any study to investigate the constance of the bias?	Is your system providing data to VetPath, ComPath or MycoPath?

## Sheet: Evaluation
Country	Name of the surveillance programme	Has your surveillance system already been evaluated?	Do you measure performance indicators on a regular basis?

[truncated: 1 more sheets: Communication]
