# Supplementary material for: Review and Analysis of National Monitoring Systems for Antimicrobial Resistance in Animal Bacterial Pathogens in Europe: A Basis for the Development of the European Antimicrobial Resistance Surveillance Network in Veterinary Medicine (EARS-Vet)
Source: Front Microbiol. 2022 Apr 7;13:838490. doi: 10.3389/fmicb.2022.838490 (PMC9023068; doi:10.3389/fmicb.2022.838490)
Supplement: Supplementary file 1 [file Data_Sheet_1.zip › Table S3.xlsx]

## Sheet: Feuil2
Supplementary Table S3: Objectives of the 15 reviewed national monitoring systems for antimicrobial resistance in bacterial pathogens of animals (raw data)
Monitoring objectives	FINRES-Vet	Svarm	SvarmPat	CZ NMTP	NORM-VET	DTU/VFA*	UC*	SEGES*	UU*	GD Animal Health Surveillance System	GERM-Vet	DAFM*	SEVAE	VFL/ULS*	RESAPATH
A. Monitoring AMR trends in animal bacterial pathogens to antimicrobials of interest for veterinary medicine	X	X	X	X	X		X	X	X	X	X	X	X	X	X
B. Detecting AMR emergences in animal bacterial pathogens to antimicrobials of interest for veterinary medicine	X	X	X	X	X		X		X	X	X	X	X	X	X
C. Monitoring AMR trends in animal bacterial pathogens to antimicrobials of interest for public health**		X	X	X	X	X	X		X	X		X	X	X	X
D. Detecting AMR emergences in animal bacterial pathogens to antimicrobials of interest for public health**		X	X	X	X	X	X		X	X		X	X	X	X
E. Informing veterinarians on AMR levels in animal bacterial pathogens, to help them in their antimicrobial treatment decisions	X	X	X	X		X	X	X		X	X	X	X	X	X
F. Developing antimicrobial therapy guidelines intended to veterinarians				X	X		X					X	X	X
G. Monitoring the impact of your National Action Plan (along with other possible indicators such as antimicrobial use data)											X	X	X	X	X
H. Advising policy makers on interventions to mitigate AMR					X		X				X	X	X	X	X
I. Better understanding the AMR epidemiological links between the animal and human sectors		X			X		X					X	X		X
J. Better understanding the AMR epidemiological links between the animal and environmental sectors												X	X	X
K. Better understanding the links between AMR and antimicrobial use data		X	X	X	X		X					X	X		X
L. Assessing the risk of AMR transmission between animals and humans via non-food related routes (e.g. by direct contact between humans and companion or food-producing animals)		X			X		X		X		X	X			X
M. Estimating the burden of AMR in animal health (e.g. attributable deaths and morbidity caused by infections with antimicrobial-resistant bacteria in animals)
N. Other monitoring objective (please specify)
*Acronyms of coordinating institutions were used to identify monitoring systems without official name for the purpose of this study (see Supplementary Table S2).
**Many antimicrobials are of interest to both animal and public health. This objective was ticked only if the monitoring system does aim to provide useful AMR data in a public health perspective.
