# Supplementary material for: Review and Analysis of National Monitoring Systems for Antimicrobial Resistance in Animal Bacterial Pathogens in Europe: A Basis for the Development of the European Antimicrobial Resistance Surveillance Network in Veterinary Medicine (EARS-Vet)
Source: Front Microbiol. 2022 Apr 7;13:838490. doi: 10.3389/fmicb.2022.838490 (PMC9023068; doi:10.3389/fmicb.2022.838490)
Supplement: Supplementary file 1 [file Data_Sheet_1.zip › Table S9.xlsx]

## Sheet: Themes
Supplementary Table S9: Cross-country comparison of reported strengths, weaknesses, opportunities and threats of their national monitoring for antimicrobial resistance in bacterial pathogens of animals
Themes	Country	The Czech Republic	Denmark	Estonia	Spain	Finland	France	Germany	Ireland	Norway	Sweden	The Netherlands
Public awareness and Policies	Strengths
	Weaknesses			Lack of formalization (not mentioned in the NAP, voluntary initiative, no formal surveillance report presenting an analysis of the AMR situation and evolution).
	Opportunities	New National Action Plan (NAP): task to develop the target pathogens monitoring programme and to develop quality schemes in animals and foodstuffs with obligations to improve the prudent use of antimicrobials. Common agriculture policy: scheme to support farmers to reduce the use of antimicrobials (more samplings to come). MIC determination is carried from State budget so cheaper for vets/farmers.	Increased public awareness on AMR helps to raise funding.	Rising public awareness on AMR. AMR has become more and more recognised as a high priority for govermental policy. The EU One Health action plan supports the need to monitor AMR in the One Health approach.	Current political support. Farmers and vets’ awareness on the AMR problem is high.	Government change (AMR is identified as an important issue). AMR=hot topic.	AMR is a top priority of Ministries in charge of Agriculture and Health, which recognize the benefits of RESAPATH in the fight against AMR, especially by monitoring trends and emergences and by contributing to assess the efficacy of volunteer/mandatory measures. These actors are strong supporters of RESAPATH. New legislations supporting the use of AST (recent French legislation + new European law…		Mastitis Proficiency testing to be rolled out with the help of Animal Health Ireland (AHI). Incoming Legislation will provide a force for increasing the use of Antimicrobial Susceptibility Testing (AST).		The problem of AMR is accepted: everyone is aware of this problem, there is support from stakeholders, ministries etc. The whole issue of animal health is well recognized in Sweden (you don’t have to justify the importance for public health).
	Threats				A change in the political situation can change the support to develop the system.
Flexibility and Utility	Strengths	The selection of the pathogens under monitoring is based on the local situations. Practice oriented! Vets have access to quality AST results. Yearly published report. Having data for education in specific magazines for veterinarians, consumers, farmers. Data presentation on trainings/lectures.		Surveillance data proved useful as they were used to design the NAP and to produce treatment guidelines.	System able to work with any animal species. Customized microplates to the needs of Spanish veterinarians. Collection of quantitative data. Application to provide geographic results. Will provide real-time epidemiological data to veterinarians on resistance levels.	Flexibility.	Relevant and large objectives and surveillance scope. Capacity to complement phenotypic data by molecular data and address research questions based on their analysis. Capacity to rapidly investigate AMR emergences (i.e. plasmid-mediated colistin resistance late 2015) thanks to large collections of isolates. The existence of a steering committee and a coordination team (proactive, with regular mee…	Broad surveillance scope. Flexible system.	Diverse range of bacterial species cultured. Technology available – Maldi Tof/WGS confirmation of unusual phenotypes carried out.	Strong voice in what to focus on and liberty on what to focus their work --> gives flexibility.		Possibility to focus on specific resistance because the isolates are there, you can add another pathogens, so quite flexible. Enough number of samples to be able to buy customized plates.
	Weaknesses								Drug/ bug combinations limited by availability of CLSI breakpoints .			No possibility to make more in depth investigation on their data due to lack of funding (lack of time and of data, which is the isolate itself or its accompanying information)
	Opportunities								Surveillance of more commensal bacteria and more bacterial species using ECOFFS. Ongoing Review of Antimicrobials used within each Panel. Communication consistently of realistic timelines for AST turnover across a wide network of labs.
	Threats								Allowing stakeholder demand to overbear on quality results/data.
Data access and Sampling	Strengths				Automated data quality check of received Excel files (uploaded online).		Win-win approach enabling the volunteer participation of many public and private labs.		Some historic isolates available. Large amount of valuable data – (Bovine/Ovine and Companion animals). Participation in Cell Check – Access to mastitis causing pathogens in Irish Dairy Herds.		Swedish National Veterinary Institute (SVA) has a large routine laboratory --> easy access to lots of data.	Based on routine diagnostic, it is a running train! Possiblity to store interesting isolates. Large network of veterinary practices as customers. Subsidy for AST results from samples of the necropsy. Lots of contact with vets sending samples thanks to helpdesk (free counselling to vets) as part of the animal health monitoring and they can advise vets to send samples.
	Weaknesses		A lot of diagnostic specimens are sent abroad. They can’t store all their isolates.	Farmers may be afraid of having their animals diagnosed with Salmonella, limiting the number of samples sent for bacteriological analyses.	Dependence on voluntary participation of labs.			Not enough isolates for some animal species like in poultry (because the poultry industry has no interest to participate) -> weakness of the voluntary basis of the system.	Access to Commercial data (Bovine/ovine). Equine isolates based on the thoroughbred industry. Not all cultures are currently stored.		Dependent on only one lab for their data colletion. Passive surveillance: rely on the will of vets to send samples. Very few isolates from farm animals. Need to organise SvarmPat to complete the data collection with isolates from farm animals.	AMR surveillance in companion animals limited by its scope. The surveillance relies on only one lab for companion and livestock. Private labs are collecting more and more data.
	Opportunities	MIC is carried from State budget so cheaper for vets/farmers.		Opportunity to integrate more data from companion animals, which are present at the university and possibly in other laboratories of Estonia.			More labs wish to join the network.		Involve private labs by collaborating with them with proficiency testing schemes? Data sharing?		SKRUV network to increase the number of data sources, isolates and coverage of the country, possibly improving representativeness.	Good collaboration with some private labs and veterinary practice labs with trainings and maybe an opportunity to collect more data thanks to them. Large network of veterinary customers which is an opportunity to motivate them to ask for more samples.
	Threats	International consortia of veterinary diagnostic labs are developing (ex: Laboklin).				More and more labs are doing multiplex PCR for bacterial identification, especially in the case of mastitis and then we don’t get any AST result. Start of a PCR-based diagnostic of Brachyspira by a private lab.	Factors such as development of rapid AMR diagnostic tests outside laboratories, less frequent sample pickups at vet clinics or harsh economic context in agriculture possibly leading to decreasing number of ASTs submitted to RESAPATH.	Development of private labs which are less likely to praticipate voluntarily.	Porcine samples sent to private Labs abroad – No access to data.	Fewer and fewer samples from the clinical setting.	Decline in the number of samples arriving at SVA. So coverage and representativeness might be decreasing. Big veterinary clinic chains may leave SVA for their AST if they get a better price from private diagnostic labs.
Data management and Analysis	Strengths	Relatively quickly built.			Automated data quality check of received Excel files (uploaded online).		Good skills and tools for data management/analysis at central level (ANSES).				Long tradition at SVA of working on AMR as a problem and methodologically (ex: capacity to produce their own microdilution plates). Access to a LIMS system that is convenient with possible data extractions.	Collection of quantitative data (by broth microdilution). Good material and strong skills.
	Weaknesses	Lack of efficient data management tools.	They can’t store all their isolates.	The data management system at the Estonian Veterinary and Food Laboratory (VFL) is not convenient to analyse data. Analysis of the AMR trends are not performed.	Maybe labs will not be able to extract their data in the required format from their LIMS.		Completeness of collected metadata is not optimal. Labs do not always respect the template to report data to ANSES and do not send data every three months. It leads to periods with a heavy workload and time-consuming processes to clean and harmonize data files. RESAPATH database is split into two sub-databases located in two different ANSES laboratories, leading to a lack of efficiency in data cl…		Clerical entry errors on LIMS. Poor quality samples submitted – Non sterile containers. Hard to extract AMR data from LIMS easily.		They don’t have all the commemoratives they would like to have on the sampled animals (ex: age, previous treatment).
	Opportunities					New data analysis tool at the Finnish Food Authority (FFA), with open data visualization and less time-consuming procedures (less manual data typing).			Development in Technology will facilitate a quicker turnaround of results.
	Threats		General data protection regulation (GDPR): possible threat for data sharing.
Harmonization	Strengths	Standard methodology accross the country. All vet labs are accredited. They have their own microplates (set of antimicrobials and range of dilutions), which is cheaper than commercial ones, locally tailored to the Czech needs.	Yes techniques are harmonized (only one lab in each of the DTUVET-governmental, KU and SEGES-laboratory programmes).	Competent scientists. Accredication of the Veterinary and Food Laboratory (VFL), which uses methods that enable comparisons with other countries (they belong to the EU network of reference laboratories). Capacity to complement some phenotypical data with molecular data for some important resistance phenotypes (routinely + in research projects). Only one lab in their surveillance, so no issue of h…	Use of only one internationally recognized AST methodology (CLSI – microdilution), so possibility to aggregate data and make trends analyses.	Methodology for performing AST (many accreditations + external quality assessments)	Harmonization of laboratory methods. On-going technical support and regular training sessions provided by ANSES to labs.	You can compare the data over time. Fully harmonized system on the bacteriological part. Chance to compare the influence of AMU on AMR evolution (curent developement of data analysis tools for AMU and AMR data in the human sector thay may be also used in the veterinary sector).	DAFM (Department of Agriculture, Food and the Marine) Labs undergo regular proficiency testing.	1 laboratory doing the MIC testing and analyses (doing almost everything). Same microplate for clinical E. coli and indicator E. coli (One health).	No problem of harmonisation on lab methods.	Only one lab --> easier to perform, same standard
	Weaknesses				No plan to organize a proficiency testing to participating laboratories.	Molecular mechanisms are not well and not often investigated.	A major laboratory for companion animals has switched to Vitek, leading to technical challenges for the integration of these data in the surveillance of RESAPATH.		Differing technologies used in DAFM and Companion animal and Equine Labs. Disc diffusion used on most isolates at the moment.
	Opportunities	(The development of molecular techniques in the system. Improve the pool of knowledge.)					.		Standardisation of techniques in Ireland across the species.
	Threats								Commercial Labs performing poor quality AST.
Representativeness	Strengths		DTUVET-governmental: Supposedly, but representativeness has not been formally tested. They are currently investigating the geographic representativeness. KU: Vet clinics from all over Denmark send samples but the geograhical representativeness has not been investigated. SEGES-laboratory: Good representativeness. But not formally investigated.				Long-standing and large network (71 member labs). RESAPATH has been formally evaluated twice.					Vetmap projects where surveillance results between active and passive surveillance have been compared.
	Weaknesses	Passive sampling leading to some bias (e.g. to estimate AMR prevalence).		They would need budget to improve their surveillance (e.g. they would need to do an active sampling to improve the representativenes and to collect more metadata). The representativeness has not been investigated and may not be good enough.	Dependence on voluntary participation of labs. Lack of representativeness of samples (vets don’t take samples in the same contexts, the sampling techniques may be different etc.).	Low number of isolates for certain pathogens. University: The representativeness has not been thoroughly investigated, but they know the distributions of farms, so they can know from where they have not received any sample.	RESAPATH performs passive surveillance, which can lead to biased estimates of resistance prevalences. Lack of knowledge about antimicrobial therapy before sampling.	Not enough isolates for some animal species like in poultry (because the poultry industry has no interest to participate) -> weakness of the voluntary basis of the system.	Mostly bovine isolates. Surveillance is passive. Animals sampled often have received antimicrobial therapy.	To get a representative sample size for the whole country for each bacterial species.	SVARM: MIK receives samples from all Sweden, but they don’t know the geographic representativeness of their surveillance.	Passive monitoring --> you depend on the willingness of people to send samples + problem of bias / representativeness (in particular for companion animals).
	Opportunities										SKRUV network to increase the number of data sources, isolates and coverage of the country, possibly improving representativeness.
	Threats								Numbers of isolates of certain bacteria are small.		Decline in the number of samples arriving at SVA. So coverage and representativeness might be decreasing. Big veterinary clinic chains may leave SVA for their AST if they get a better price from private diagnostic labs.
Geographical coverage	Strengths	Good geographic coverage.	KU: Vet clinics from all over Denmark send samples				Good geographic coverage (member labs in all French regions). Long-standing and large network (71 member labs).	Large network of 30 labs covering pretty well the territory.	Samples tested from all regions – Labs have a close connection with individual farms with very few parts of the country having poor coverage.
	Weaknesses			Pet animals largely left out, while having great impact to public health.		University: definitely more coverage of Southern Finland. Even though samples come from all over Finland, it is disproportional. There are some areas of bovine production where they haven’t received any samples. They don’t know the exact distributions of diseased animals.					SVARM: MIK receives samples from all Sweden, but they don’t know the geographic representativeness of their surveillance.
	Opportunities										SKRUV network to increase the number of data sources, isolates and coverage of the country, possibly improving representativeness.
	Threats										Decline in the number of samples arriving at SVA. So coverage and representativeness might be decreasin. Big veterinary clinic chains may leave SVA for their AST if they get a better price from private diagnostic labs.
Collaboration and Integrated monitoring	Strengths	Strong cooperations between SVA, Veterinary Research Institute, ISCVBM, Ministry of Agriculture, reference laboratory.	All actors know each other very well, good collaboration. Collaboration between the public and private sector (animal inustry), which can lead to more field impact from surveillance activities (Danish culture!). Long tradition of surveillance and collaboration with the human sector. Strong expertise in the field of AMR (although from a limited team!).	The same team manages the surveillance of AMR in healthy and diseased animals, in collaboration with the people managing AMR surveillance in the human sector. So, good inter-sectoral collaborations.	Research on the dynamics of AMR transmission between the One Health sectors and compare with prescriptions.	Good collaborations between vets and human sector and between the Finnish food authority and the Faculty of veterinary medicine.	Steering committee includes many representatives of RESAPATH partner organizations (laboratories, Ministry in charge of Agriculture, veterinary organizations, ANSES, etc.). Win-win approach enabling the volunteer participation of many labs. Strong communication within the network and outside. Strong credibility by all actors engaged against AMR in France.	Strong collaborations with the human surveillance and AM consumption monitoring in the vet sector.	Same team manages the monitoring of AMR in healthy animals (EU mandatory surveillance) and in diseased animals. However, data from both systems are not analysed all together with results publised in a common report. The reason is that the readership is different for the surveillance of AMR in healthy animals and diseased animals.	Small team doing the monitoring in clinical settings and healthy animals. Small country, people know each other, few key people, easy to talk to each other.	Small group at the SVA: easier to organise. SvarmPat: brings close cooperation with the stakeholders involved in farm animal health and the issue of antimicrobial resistance.
	Weaknesses		Fragmented surveillance of AMR in animal pathogens (lack of coordination).				Steering committee does not include veterinarians working on companion animals and horses, and representatives from the human sector.		No specific collaboration with the human sector regarding AMR monitoring in diseased animals.			No direct collaboration with surveilllance of AMR in healthy animals or in humans.
	Opportunities		Re-structuring of the govermental DTU-Vet surveillance programme (linking to more One Healh integration).	One Health concept becoming an interagency cooperation tool in Estonia, which supports AMR surveillance in the animal sector, also including diseased animals. EARS-Vet is an opportunity to learn about practices and solutions from other countries that could be applicable to Estonia.	Joining EARS-Vet to learn from other systems (and compare the Spanish system to them), share experiences, feel part of a team.	Development of AMR surveillance in the environmental sector (scope for future collaborations). Professor of One Health with an emphasis on AMR is arriving (shared time between both institutions)	EARS-Vet is an opportunity to learn from other countries and find new solutions for improvements.	To learn from the EARS-Vet network on many aspects (how to improve the system, solve problems etc.). Chance to compare the influence of AMU on AMR evolution (curent developement of data analysis tools for AMU and AMR data in the human sector thay may be also used in the veterinary sector).	Networking with EARS-VET could foster relationships and other networking opportunities.	More collaborations to come, research projects.	EARS-Vet for putting their data into a larger context.	Good collaboration with some private labs and veterinary practice labs with trainings and maybe an opportunity to collect more data thanks to them.
	Threats	International consortia of veterinary diagnostic labs are developing (ex: Laboklin).						Development of private labs which are less likely to praticipate voluntarily.
Sustainability and Resources	Strengths						RESAPATH has been formally evaluated twice. Some key recommendations of the last evaluation (2018-2019) have already been implemented, proving the continuous dynamic of the network. Many performance indicators are calculated and analysed annually. Strong skills in microbiology and epidemiology. Proactive coordination team.	Well established system.	Experienced personnel.
	Weaknesses		Few experts on AMR in Denmark in the veterinary field (hard to replace skilled experts).	No designated budget, whereas the surveillance by the VFL is costly (time of people spent at producing reports) and they would need budget to improve their surveillance (e.g. they would need to do an active sampling to improve the representativenes and to collect more metadata). Although there is a yearly surveillance, the investigation of specific AMR topics relies on research projects, which ar…	A rather expensive methodology was decided (customized microplates).	No dedicated staff and time to analyse data and write the report.	Limited human and financial resources at ANSES to enable the integration of more labs, perform additional confirmatory analyses/molecular investigations, and develop communication and training activities for member labs.		Staffing/Resource Levels for the Technology available.			No possibility to make more in depth investigation on their data due to lack of funding (lack of time and of data, which is the isolate itself or its accompanying information).
	Opportunities		Increased public awareness on AMR helps to raise funding.
	Threats	Financial resources are decreasing.	Decreasing funding on the surveillance of AMR in diseased animals (in the past Danmap was doing surveillance on more vet pathogens). Re-structuring of the govermental DTU-Vet surveillance programme.		A change in the political situation can change the support to develop the system.	Decreasing resources at the faculty and finnish food authority. Bovine and swine farmers are no doing well economically and the monitoring system is based on analyses paid by them.	Continuous decrease of the budget of ANSES units coordinating RESAPATH.	More and more public labs are closing or merging.	Staffing/resource levels.	Resources (financial, human, material). Vulnerable system (if one person gets sick, it is hard to keep on the activities), due to very small team.	Need to send a grant application each year to keep SvarmPat running (economically vulnerable).	If the funding stops, the system stops.
MIC: Minimum Inhibitory Concentration
NAP: National Action Plan
AST: Antimicrobial Susceptibility Testing
AMR: Antimicrobial Resistance
CLSI: Clinical & Laboratory Standards Institute
ECOFF: Epidemiological Cut-Off Values
